# Supplementary material for: Performance of Cardiotropic rAAV Vectors Is Dependent on Production Method
Source: Viruses. 2022 Jul 26;14(8):1623. doi: 10.3390/v14081623 (PMC9341392; doi:10.3390/v14081623)
Supplement: Supplementary file 1 [file viruses-14-01623-s001.zip]

Archive with 1 entries (1 files):
- viruses-1814712-supplementary.pdf
